# Supplementary material for: Analysis of Conductance Probes for Two-Phase Flow and Holdup Applications
Source: Sensors (Basel). 2020 Dec 9;20(24):7042. doi: 10.3390/s20247042 (PMC7763996; doi:10.3390/s20247042)
Supplement: Supplementary file 1 [file sensors-20-07042-s001.zip]

Archive with 3 entries (2 files):
- sensors-983932-supplementary/
- sensors-983932-supplementary/Supplementary 1-programMATLAB_ Bloc de notas.pdf
- sensors-983932-supplementary/Supplementary 2-Nomenclature.docx
